# Supplementary material for: Two Cohorts, One Network: Consensus Master Regulators Orchestrating Papillary Thyroid Carcinoma
Source: Int J Mol Sci. 2025 Nov 20;26(22):11231. doi: 10.3390/ijms262211231 (PMC12653872; doi:10.3390/ijms262211231)
Supplement: Supplementary file 1 [file ijms-26-11231-s001.zip]

Archive with 1 entries (1 files):
- ijms-3944677-supplementary.xlsx
