# Supplementary material for: Two Cohorts, One Network: Consensus Master Regulators Orchestrating Papillary Thyroid Carcinoma
Source: Int J Mol Sci. 2025 Nov 20;26(22):11231. doi: 10.3390/ijms262211231 (PMC12653872; doi:10.3390/ijms262211231)
Supplement: Supplementary file 1 [file ijms-26-11231-s001.zip › ijms-3944677-supplementary.xlsx]

## Sheet: triplet_similarity_canonical_tm
Table S1. Sensitivity analysis of ARACNe-AP network reconstruction across MI thresholds and bootstrap depths. Summary of triplet-level robustness metrics for transcriptional master regulator (TMR) inference across different ARACNe-AP network reconstructions. Each triplet compares three runs generated under either (i) different numbers of bootstraps (type = bootstraps; 50, 100 and 200) at a fixed …
dataset	type	anchor	triplet	n_sig_1	n_sig_2	n_sig_3	n_sig_union3	n_sig_intersect3	pct_intersect3	jaccard_signif_all3	spearman_all_mean	spearman_signif_mean
GEO	bootstraps	p1E2	50bt_p1E2_vs_100bt_p1E2_vs_200bt_p1E2	35	85	102	112	29	82.8571	0.258929	0.989343	0.957671
GEO	bootstraps	p1E4	50bt_p1E4_vs_100bt_p1E4_vs_200bt_p1E4	38	74	105	122	22	57.8947	0.180328	0.978951	0.946827
GEO	bootstraps	p1E8	50bt_p1E8_vs_100bt_p1E8_vs_200bt_p1E8	33	82	103	113	28	84.8485	0.247788	0.989168	0.959728
GEO	p_cutoffs	50bt	50bt_p1E2_vs_50bt_p1E4_vs_50bt_p1E8	35	38	33	39	33	100	0.846154	0.999283	0.991762
GEO	p_cutoffs	100bt	100bt_p1E2_vs_100bt_p1E4_vs_100bt_p1E8	85	74	82	97	65	87.8378	0.670103	0.985117	0.965982
GEO	p_cutoffs	200bt	200bt_p1E2_vs_200bt_p1E4_vs_200bt_p1E8	102	105	103	109	97	95.098	0.889908	0.999223	0.988426
TCGA	bootstraps	p1E2	50bt_p1E2_vs_100bt_p1E2_vs_200bt_p1E2	165	176	195	205	154	93.3333	0.75122	0.99365	0.969478
TCGA	bootstraps	p1E4	50bt_p1E4_vs_100bt_p1E4_vs_200bt_p1E4	161	177	190	200	149	92.5466	0.745	0.993449	0.968696
TCGA	bootstraps	p1E8	50bt_p1E8_vs_100bt_p1E8_vs_200bt_p1E8	167	170	193	202	153	91.6168	0.757426	0.993226	0.972389
TCGA	p_cutoffs	50bt	50bt_p1E2_vs_50bt_p1E4_vs_50bt_p1E8	165	161	167	179	152	94.4099	0.849162	0.999644	0.986186
TCGA	p_cutoffs	100bt	100bt_p1E2_vs_100bt_p1E4_vs_100bt_p1E8	176	177	170	184	166	97.6471	0.902174	0.999526	0.985868
TCGA	p_cutoffs	200bt	200bt_p1E2_vs_200bt_p1E4_vs_200bt_p1E8	195	190	193	202	184	96.8421	0.910891	0.999315	0.987467
Table S2. Summary of transcriptional master regulator (TMR) stability across 18 independent network reconstructions. Summary of regulator-level robustness metrics for the most relevant transcriptional master regulators (TMRs) identified in this study. Each TMR was tracked across 18 independent ARACNe–VIPER analyses combining three mutual information (MI) thresholds (p = 1×10⁻², 1×10⁻⁴, 1×10⁻⁸) an…
MRA_of_interest	n_runs_total	n_present	n_sig	pct_sig	rank_median	rank_mean	rank_best	rank_worst	pctile_rank_median	pctile_rank_mean
SMAD9	18	18	18	100	5.5	6.05556	1	13	99.4686	99.4281
PRDM16	18	18	18	100	9.5	17.7222	1	47	98.8115	98.3889
EBF4	18	18	18	100	29	30.7222	11	57	96.6487	96.6542
RUNX2	18	18	18	100	31.5	38.0556	10	73	96.4371	96.0751
BHLHE40	18	18	18	100	50.5	55.6667	8	126	95.3509	94.6577
TFCP2L1	18	15	15	83.3333	2	2.33333	1	5	99.8883	99.8502
ZKSCAN3	18	15	15	83.3333	40	44.8667	28	73	96.3415	95.1434
TEAD4	18	15	15	83.3333	50	52.9333	25	82	95.0806	94.8698
FOXQ1	18	15	15	83.3333	55	48.5333	10	85	95.4849	95.615
CREB5	18	15	15	83.3333	58	58	39	76	94.1472	94.2536
TSHZ3	18	15	15	83.3333	81	56.2	1	100	93.311	94.9715
SETBP1	18	15	15	83.3333	112	97.8	41	177	89.8219	90.812
GATAD2A	18	18	13	72.2222	20.5	44.4444	11	110	96.8467	94.2054
ETV4	18	18	10	55.5556	37	56.3333	14	124	96.1473	91.3974
HEY2	18	15	10	55.5556	37	75	17	170	96.9466	91.2162
PLAG1	18	15	10	55.5556	79	91.8667	47	148	93.4783	90.1452
MAFB	18	18	9	50	31.5	82	3	314	93.9144	88.7255
GRHL3	18	15	9	50	46	66.6667	22	130	95.8724	92.4025
ETV5	18	18	9	50	53	147.333	1	526	90.6573	79.2088
